# Supplementary material for: The Relationship Between Body Dysmorphic Disorder and Orthodontic Treatment Need: A Systematic Review
Source: J Pers Med. 2026 May 18;16(5):271. doi: 10.3390/jpm16050271 (PMC13208591; doi:10.3390/jpm16050271)
Supplement: Supplementary file 1 [file jpm-16-00271-s001.zip]

Archive with 1 entries (1 files):
- jpm-4274779-supplementary.pdf
